# Supplementary material for: Microbial responses to changes in flow status in temporary headwater streams: a cross-system comparison
Source: Front Microbiol. 2015 Jun 4;6:522. doi: 10.3389/fmicb.2015.00522 (PMC4454877; doi:10.3389/fmicb.2015.00522)
Supplement: Supplementary file 1 [file Table1.XLSX]

## Sheet: Suppl Table1
Supplemental Table 1
Site	Location	Dates sampled	Temporary stream	Physicochemical parameters measured								Multivariate stats performed
			Dates when dry	Temp	DO	pH	Cond	TotalN	DOC	FI	Microbial community analysis	PCOA	ANOSIM	Path
Speed River watershed (Ontario, Canada)
Permanent site	43º 43’N, 80º 16’W	Monthly 2007 & 2008		X	X	X	X	X	X		16S TRFLP	X
Temporary site	43º42’N, 80º17’W	Monthly 2007 & 2008	July-Oct 2007, Jul & Sept 2008	X	X	X	X	X	X		16S TRFLP	X
Watershed soils	43º 43’N, 80º 16’W	October 2007		X	X	X	X	X	X
Parkers Creek watershed (Maryland, USA)
Permanent site 1 (P1)	38°33’01” N, 76°32’39” W	April, August, November 2012		X	X	X	X	X	X	X	16S Illumina MiSeq	X	X	X
Permanent site 2 (P2)	38°32’57” N, 76°32’35” W	April, August, November 2012		X	X	X	X	X	X	X	16S Illumina MiSeq	X	X	X
Temporary site 1 (T1)	38°32’51” N, 76°32’29” W	April, August, November 2012	late July to Oct 2012		X	X	X	X	X	X	16S Illumina MiSeq	X	X	X
